# Supplementary material for: Full Length Transcriptome Highlights the Coordination of Plastid Transcript Processing
Source: Int J Mol Sci. 2021 Oct 19;22(20):11297. doi: 10.3390/ijms222011297 (PMC8537030; doi:10.3390/ijms222011297)
Supplement: Supplementary file 1 [file ijms-22-11297-s001.zip]

Archive with 1 entries (1 files):
- ijms-1379195-supplementary.pdf
